# Supplementary material for: Loss of fungal sensing exacerbates liver injury in a murine model of MASLD
Source: JCI Insight. 2026 Mar 10;11(8):e190690. doi: 10.1172/jci.insight.190690 (PMC13135407; doi:10.1172/jci.insight.190690)
Supplement: Supporting data values [file jciinsight-11-190690-s016.xlsx]

## Sheet: Fig.1 
Fig 1C, D, and E. ALT/AST values and log(% Penicillium values used)
ALT	AST	log(% Penicillum abundance)
27	35	-1.27062
13	17	1.04999
42	56	-0.42643
87	41	1.40054
29	22	0.206761
66	37	0.562126
81	45	1.72115
15	20	1.07902
69	46	0.176257
198	105	0.126312
35	26	0.947155
92	43	-1.19582
22	22	0.587933
27	27	0.255803
114	84	-0.3361
44	34	0.773175
81	45	0.904601
28	35	-0.2295
105	85	1.10356
64	38	-1.30762
50	48	-0.38908
76	45	0.902351
58	31	0.951245
42	27	-0.21451
14	10	1.98812
20	17	1.98698
39	36	1.12093
60	40	0.736024
53	36	0.843687
15	16	1.91843
45	35	0.28731
18	21	-0.41707
74	112	0.077757
43	39	1.00457
50	49	0.094929
74	38	1.77211
40	36	-0.5254
252	131	-0.62441
89	43	1.7827
51	28	1.09145
93	97	-0.23429
28	62	0.316037
38	32	0.710836
26	26	1.7254
64	55	1.38142
53	37	1.17433
42	48	0.986499
19	36	1.05932
46	55	0.321318
70	70	0.835271
21	27	0.44213
22	21	0.081103
80	45	0.649303
17	15	1.2498
61	31	1.10554
48	26	-0.50079
26	27	1.00794
27	23	1.75456
29	21	0.872468
76	32	-0.57014
26	20	-0.75707
38	26	1.8176

## Sheet: Fig.2
Figure 2B ALT values (U/mL)					Figure 2C sirius red positive area (%)
WT-ND	WT-ND-AMP	WT-HFHGF	WT-HFHGF-AMP		WT-ND	WT-ND-AMP	WT-HFHGF	WT-HFHGF-AMP
22.1746	71.5873	103.889	38.1799		0.698	0.3502	4.9196	0.6871
21.709	18.1587	93.7037	88.5238		0.42246	0.7566	4.0188	1.6516
18.7407	20.254	111.63	95.7989		0.7956	0.5924	3.7872	1.5734
19.963	15.8307	140.265	86.6614		0.951	0.6114	3.4492	0.5609
19.6138	15.8889	184.497	83.3439		0.4674	0.782	3.0504	0.9099
31.545	17.4603	148.063	119.603		0.218	0.9962	4.0604	1.3261
Figure 2D, hepatic triglycerides (mg/g)					Figure 2E. Col1a1, ddCt values
WT-ND	WT-ND-AMP	WT-HFHGF	WT-HFHGF-AMP		WT-ND	WT-ND-AMP	WT-HFHGF	WT-HFHGF-AMP
7.63225	18.8725	183.827	106.04		-0.91	1.3	-4.13	1.22
18.2467	23.303	186.447	133.468		0.92	-0.25	-2.67	-1.49
13.7467	25.8836	177.477	106.313		2.14	0.48	-1.78	-1.57
12.9643	16.5379	228.266	152.288		0.11	0.81	-2.52	-0.99
34.6797	17.1876	169.059	158.02		-2.83	1.51	-3.09	-0.8
17.385	10.9217	185.89	129.861		0.57	-1.25	-2.37	-1.95
Figure 2F, col3a1 ddCt values					Figure 2G, Col4a1 ddCt values
WT-ND	WT-ND-AMP	WT-HFHGF	WT-HFHGF-AMP		WT-ND	WT-ND-AMP	WT-HFHGF	WT-HFHGF-AMP
-0.61	1.34	-3.88	0.11		-0.75	0.85	-5.18	-1.18
1.31	-0.36	-2.92	-1.46		0.28	-1.17	-3.96	-2.72
1.99	-0.4	-2.57	-1.96		1.51	-0.66	-3.98	-2.86
-0.45	0.6	-2.52	-1.69		-0.3	0.92	-4.22	-2.99
-2.32	1.68	-3.27	-1.66		-1.24	1.96	-4.63	-2.7
0.07	-1.38	-2.76	-1.98		0.51	-1.54	-3.75	-2.96
Figure 2H, TNFα ddCt values
WT-ND	WT-ND-AMP	WT-HFHGF	WT-HFHGF-AMP
-1.47	0.95	-7.48	-5.4
-3.53	-0.43	-7.93	-5.26
1.18	0.5	-9.65	-7.29
0.28	0.97	-9.35	-8.11
4.56	1.92	-9.79	-6.47
-1.03	-2.57	-9.81	-6.78

## Sheet: Fig.4
Figure 2B ALT values (U/mL)					Figure 2C sirius red positive area (%)
WT-ND	CARD9-ND	WT-HFHGF	CARD9-HFHGF		WT-ND	CARD9-ND	WT-HFHGF	CARD9-HFHGF
14.1429	23.2222	122.397	192.762		0.956667	3.8282	3.70032	9.4808
17.1111	17.6349	58.1429	111.222		0.9355	2.595	2.421	7.0402
19.0317	19.2064	110	156.794		1.19433	2.5632	7.7426	6.6206
17.6349	9.60318	134.794	176.524		1.952	3.594	7.9458	7.749
17.6349	16.2381	144.397	228.032		1.404	2.8668	3.7136	5.3432
15.7143	16.0635	70.7143	115.587		1.44867	5.8502	2.9082	4.3256
	15.7143		125.191			3.2696		11.8104
	16.2381		132.698			3.433		11.9396
	31.254		187.175			2.7506		8.2034
Figure 2D, hepatic triglycerides (mg/g)					Figure 2E. Serum LPS (pg/ml)
WT-ND	CARD9-ND	WT-HFHGF	CARD9-HFHGF		WT-ND	CARD9-ND	WT-HFHGF	CARD9-HFHGF
109.475	120.799	135.769	222.61		228.752	230.169	240.307	248.88
122.139	76.0754	220.376	194.568		230.169	223.073	243.833	295.914
101.653	102.195	203.008	132.967		225.322	222.836	242.893	275.699
101.538	85.0171	194.669	152.509		227.806	224.494	245.243	254.15
133.848	62.4442	175.863	172.74		227.57	225.322	258.124	248.528
117.083	109.664	194.194	180.659		223.191	226.269	252.16	308.382
	76.4266		93.4179			227.57		254.735
	105.811		106.581			229.579		252.745
	81.638		136.638			227.333		260.342
Figure 2F, col1a1 ddCt values					Figure 2G, Col3a1 ddCt values
WT-ND	CARD9-ND	WT-HFHGF	CARD9-HFHGF		WT-ND	CARD9-ND	WT-HFHGF	CARD9-HFHGF
-0.53	-0.05	-3.16	-4.87		-0.72	-0.28	-1.75	-3.45
-0.28	-0.39	-1.57	-3.78		-0.51	-0.3	-1	-2.03
0.57	1.62	-1.99	-3.2		0.36	0.45	-1.18	-2.29
0.17	0.55	-4.33	-4.36		-0.01	0.38	-3.22	-3.15
-0.1	0.85	-3.48	-3.73		0.31	0.77	-2.23	-2.72
0.18	1.22	-2.14	-3.76		0.58	0.99	-1.04	-2.96
	1.54		-4.1			0.29		-3.37
	1.34		-3.82			0.59		-2.92
	-0.55		-3.75			-0.34		-2.17
Figure 2H, Col4a1 ddCt values					Figure 2I, TNFα ddCt values
WT-ND	CARD9-ND	WT-HFHGF	CARD9-HFHGF		WT-ND	CARD9-ND	WT-HFHGF	CARD9-HFHGF
-0.22	0.76	-0.35	-1.36		0.98	0.78	0.68	-0.92
0.08	-0.25	-0.01	-1.1		0.94	-0.38	1.73	-1.04
0.18	0.51	0.02	-0.79		0.32	0.42	0.76	0.79
0.27	0.88	-0.86	-1.58		-1.23	0.53	0.55	-0.65
-0.2	0.43	-0.16	-0.47		-0.9	1.12	0.21	-0.94
-0.12	0.07	0.65	-1.3		-0.1	0.84	1.2	-0.91
	0.61		-1.58			0.88		-0.45
	0.87		-1.13			0.78		-0.26
	-0.06		-1.06			0.26		-1.67

## Sheet: Fig.9
Fig 9G avg intensity per organoid (a.u)
control	BRD5529 treated
1609.86	800.782
1990.15	944.096
1800.37	835.638
1149.11	1282.6
1261.7	1073.77
1287.43	849.262
836.89	918.143
2382.65	990.858
1032.78	764.987
1848.77	643.01
Fig 9H avg intensity per organoid (a.u)
control	BRD5529 treated
425.986	136.687
403.904	149.562
562.805	282.919
488.915	228.687
462.611	194.957
653.092	168.474
540.246	248.132
420.021	165.42
441.915	195.394
589.76	169.568
Fig 9I avg intensity per organoid (a.u)
control	BRD5529 treated
996.811	641.159
940.404	806.936
1155.65	644.465
779.889	529.64
618.58	650.722
431.606	545.219
1347.49	496.628
1138.31	465.103
1350.8	1179.97
1547.71	1221.07
